# Supplementary material for: Prospects of Cationic Carbosilane Dendronized Gold Nanoparticles as Non-viral Vectors for Delivery of Anticancer siRNAs siBCL-xL and siMCL-1
Source: Pharmaceutics. 2021 Sep 24;13(10):1549. doi: 10.3390/pharmaceutics13101549 (PMC8540611; doi:10.3390/pharmaceutics13101549)
Supplement: Supplementary file 1 [file pharmaceutics-13-01549-s001.zip]

Archive with 1 entries (1 files):
- pharmaceutics-1363412-supplementary.pdf
